# Supplementary material for: Development and Validation of a Novel HPLC Method to Analyse Metabolic Reaction Products Catalysed by the CYP3A2 Isoform: In Vitro Inhibition of CYP3A2 Enzyme Activity by Aspirin (Drugs Often Used Together in COVID-19 Treatment)
Source: Molecules. 2022 Jan 29;27(3):927. doi: 10.3390/molecules27030927 (PMC8838585; doi:10.3390/molecules27030927)
Supplement: Supplementary file 1 [file molecules-27-00927-s001.zip]

Archive with 1 entries (1 files):
- molecules-1477175-supplementary.pdf
